# Supplementary material for: Molecular mechanism of bacteriophage contraction structure of an S-layer–penetrating bacteriophage
Source: Life Sci Alliance. 2025 Mar 26;8(6):e202403088. doi: 10.26508/lsa.202403088 (PMC11948020; doi:10.26508/lsa.202403088)
Supplement: Supplementary file 1 [file LSA-2024-03088_Supplemental_Data_1.xlsx]

## Sheet: Sheet1
	LC-MS/MS analysis		InterProScan results - accessed 13th May 2024
Protein accession	No. of unique peptides	IBAQ	ID	Sequence length	Analysis	Signature accession	Signature description	Start location	Stop location	Score	InterPro annotations - accessions	InterPro annotations - description	GO annotations with their sources
phiCD508_00045	28	93942000	gp45 - Portal	500	Coils	Coil	Coil	476	496	-	-	-	-
phiCD508_00045	-	-		500	Pfam	PF05133	Phage portal protein, SPP1 Gp6-like	46	433	1.7E-14	IPR021145	Portal protein	-
phiCD508_00046	8	8393500	gp46 - Capsid scaffold	337	Coils	Coil	Coil	64	91	-	-	-	-
phiCD508_00047	12	74594000	gp47 - Capsid protease	444	MobiDBLite	mobidb-lite	consensus disorder prediction	422	444	-	-	-	-
phiCD508_00047				444	ProSitePatterns	PS01082	Ribosomal protein L7Ae signature.	236	253	-	IPR004037	Large ribosomal subunit protein eL8-like, conserved site	GO:0042254(InterPro)|GO:1990904(InterPro)
phiCD508_00048	10	1387600000	gp48 - Minor capsid	127	Pfam	PF09956	Uncharacterized conserved protein (DUF2190)	20	118	4.6E-14	IPR011231	Bacteriophage VT1-Sakai, H0018	-
phiCD508_00049	23	986580000	gp49 - Major capsid	345	No features identified
phiCD508_00050	4	59061000	gp50 - Portal adaptor	112	No features identified
phiCD508_00051	8	97475000	gp51 - Neck valve	125	No features identified
phiCD508_00052	-	-	gp52	148	No features identified
phiCD508_00053	18	53822000	gp53 - Tail adaptor	273	No features identified
phiCD508_00054	1	206800000	gp54	67	No features identified
phiCD508_00055	49	972340000	gp55 - Tail sheath	473	Pfam	PF17482	Phage tail sheath C-terminal domain	372	472	2.7E-18	IPR020287	Tail sheath protein, C-terminal domain	-
phiCD508_00055	-	-		473	Pfam	PF04984	Phage tail sheath protein subtilisin-like domain	209	365	1.6E-26	IPR035089	Tail sheath protein, subtilisin-like domain	-
phiCD508_00055	-	-		473	Gene3D	G3DSA:3.40.50.11790	-	214	393	2.8E-31	-	-	-
phiCD508_00055	-	-		473	Gene3D	G3DSA:3.30.1370.220	-	287	363	2.8E-31	-	-	-
phiCD508_00055	-	-		473	Gene3D	G3DSA:3.30.1490.450	-	32	123	1.9E-11	-	-	-
phiCD508_00055	-	-		473	Gene3D	G3DSA:3.30.360.90	-	400	472	3.0E-11	-	-	-
phiCD508_00055	-	-		473	Pfam	PF17481	Phage tail sheath protein beta-sandwich domain	96	204	1.6E-13	IPR035326	Phage tail sheath protein, beta-sandwich domain	-
phiCD508_00056	12	1011800000	gp56 - Tail tube	137	Gene3D	G3DSA:2.30.110.40	Phage tail tube protein	7	136	1.5E-20	IPR038628	XkdM-like superfamily	-
phiCD508_00056	-	-		137	SUPERFAMILY	SSF69279	Phage tail proteins	12	136	3.06E-21	-	-	-
phiCD508_00056	-	-		137	Pfam	PF09393	Phage tail tube protein	7	134	6.8E-16	IPR018989	Phage tail tube protein	-
phiCD508_00057	-	-	gp57	163	Gene3D	G3DSA:3.30.2220.30	-	20	152	8.0E-28	IPR038559	Phage-like element PBSX protein XkdN-like superfamily	-
phiCD508_00057	-	-		163	Pfam	PF08890	Phage XkdN-like tail assembly chaperone protein, TAC	42	162	1.3E-27	IPR014986	Phage-like element PBSX protein XkdN-like	-
phiCD508_00057	-	-		163	Coils	Coil	Coil	6	36	-	-	-	-
phiCD508_00058	-	-	gp58	50	No features identified
phiCD508_00059	50	46969000	gp59 - Tape measure	1424	Phobius	NON_CYTOPLASMIC_DOMAIN	Region of a membrane-bound protein predicted to be outside the membrane, in the extracellular region.	1	578	-	-	-	-
phiCD508_00059	-	-		1424	Phobius	NON_CYTOPLASMIC_DOMAIN	Region of a membrane-bound protein predicted to be outside the membrane, in the extracellular region.	643	1424	-	-	-	-
phiCD508_00059	-	-		1424	Phobius	CYTOPLASMIC_DOMAIN	Region of a membrane-bound protein predicted to be outside the membrane, in the cytoplasm.	599	618	-	-	-	-
phiCD508_00059	-	-		1424	TMHMM	TMhelix	Region of a membrane-bound protein predicted to be embedded in the membrane.	576	598	-	-	-	-
phiCD508_00059	-	-		1424	Pfam	PF10145	Phage-related minor tail protein	274	472	6.8E-48	IPR010090	Phage tail tape measure protein	-
phiCD508_00059	-	-		1424	Phobius	TRANSMEMBRANE	Region of a membrane-bound protein predicted to be embedded in the membrane.	619	642	-	-	-	-
phiCD508_00059	-	-		1424	Coils	Coil	Coil	28	48	-	-	-	-
phiCD508_00059	-	-		1424	TMHMM	TMhelix	Region of a membrane-bound protein predicted to be embedded in the membrane.	619	641	-	-	-	-
phiCD508_00059	-	-		1424	PANTHER	PTHR37813	FELS-2 PROPHAGE PROTEIN	21	652	1.4E-73	-	-	-
phiCD508_00059	-	-		1424	Phobius	TRANSMEMBRANE	Region of a membrane-bound protein predicted to be embedded in the membrane.	579	598	-	-	-	-
phiCD508_00059	-	-		1424	NCBIfam	TIGR01760	phage tail tape measure protein	240	564	2.8E-59	IPR010090	Phage tail tape measure protein	-
phiCD508_00060	-	-	gp60	247	Phobius	NON_CYTOPLASMIC_DOMAIN	Region of a membrane-bound protein predicted to be outside the membrane, in the extracellular region.	67	247	-	-	-	-
phiCD508_00060	-	-		247	MobiDBLite	mobidb-lite	consensus disorder prediction	82	122	-	-	-	-
phiCD508_00060	-	-		247	TMHMM	TMhelix	Region of a membrane-bound protein predicted to be embedded in the membrane.	15	37	-	-	-	-
phiCD508_00060	-	-		247	Phobius	CYTOPLASMIC_DOMAIN	Region of a membrane-bound protein predicted to be outside the membrane, in the cytoplasm.	37	47	-	-	-	-
phiCD508_00060	-	-		247	Phobius	TRANSMEMBRANE	Region of a membrane-bound protein predicted to be embedded in the membrane.	48	66	-	-	-	-
phiCD508_00060	-	-		247	Coils	Coil	Coil	89	123	-	-	-	-
phiCD508_00060	-	-		247	Phobius	TRANSMEMBRANE	Region of a membrane-bound protein predicted to be embedded in the membrane.	12	36	-	-	-	-
phiCD508_00060	-	-		247	Phobius	NON_CYTOPLASMIC_DOMAIN	Region of a membrane-bound protein predicted to be outside the membrane, in the extracellular region.	1	11	-	-	-	-
phiCD508_00061	13	23113000	gp61 - Tail tube initiator	223	SUPERFAMILY	SSF54106	LysM domain	168	221	9.68E-5	IPR036779	LysM domain superfamily	-
phiCD508_00061	-	-		223	CDD	cd00118	LysM	168	220	2.30339E-6	IPR018392	LysM domain	-
phiCD508_00061	-	-		223	ProSiteProfiles	PS51782	LysM domain profile.	168	220	9.57365	IPR018392	LysM domain	-
phiCD508_00061	-	-		223	Pfam	PF01476	LysM domain	170	185	30	IPR018392	LysM domain	-
phiCD508_00061	-	-		223	Gene3D	G3DSA:3.10.350.10	LysM domain	163	223	2.3E-11	IPR036779	LysM domain superfamily	-
phiCD508_00062	15	25279000	gp62 - Needle hub	320	Coils	Coil	Coil	235	255	-	-	-	-
phiCD508_00063	2	4419500	gp 63 - Needle tip	121	ProSiteProfiles	PS51257	Prokaryotic membrane lipoprotein lipid attachment site profile.	1	30	5	-	-	-
phiCD508_00064	6	77012000	gp64 - Sheath initiator	152	Pfam	PF10934	Protein of unknown function (DUF2634)	31	134	4.9E-26	IPR020288	Protein of unknown function DUF2634	-
phiCD508_00065	20	159530000	gp65 - Triplex 1	378	PANTHER	PTHR37829	PHAGE-LIKE ELEMENT PBSX PROTEIN XKDT	17	373	2.7E-42	IPR052399	Phage Baseplate Assembly Protein	-
phiCD508_00065	-	-		378	Pfam	PF04865	Baseplate J-like protein	70	334	3.0E-66	IPR006949	Baseplate protein J-like	-
phiCD508_00066	7	68412000	gp66 - Triplex 2	209	Pfam	PF10076	Bacteriophage Mu-like, Gp48	9	151	5.2E-33	IPR018755	Bacteriophage Mu-like, Gp48	-
phiCD508_00067	27	368060000	gp67 - Tail fibre	368	Pfam	PF12571	Phage tail-collar fibre protein	4	150	9.0E-53	IPR022225	Phage tail fibre protein	-
phiCD508_00067				368	PANTHER	PTHR35191	PROPHAGE SIDE TAIL FIBER PROTEIN HOMOLOG STFQ-RELATED	1	221	5.4E-30	IPR051934	Bacteriophage Tail Fiber Structural Protein	-
phiCD508_00068	12	180140000	gp68 - Receptor binding protein	212	No features identified
phiCD508_00069	2	429770000	gp69	70	Coils	Coil	Coil	44	64	-	-	-	-
phiCD508_00070	5	160070000	gp70	60	No features identified
Identified in MS
Built or partially built
In MS but not resolved in structure
InterPro searches performed
NCBIfam
SFLD
PANTHER
HAMAP
PROSITE profiles
PROSITE patterns
SMART
CDD
PRINTS
Pfam
PIRSF
SUPERFAMILY
CATH-Gene3D
Phobius
SignalP
Coils
MobiDBLite
TMHMM
SignalP_EUK
SignalP_GRAM_POSITIVE
SignalP_GRAM_NEGAAntiFamFunFamPIRSR
